# Supplementary material for: Hydroxyapatite-Polysaccharide Composites Synthesized from Maize Lime-Cooking Wastewater for Bone Tissue Engineering
Source: J Funct Biomater. 2026 Jul 4;17(7):322. doi: 10.3390/jfb17070322 (PMC13412145; doi:10.3390/jfb17070322)
Supplement: Supplementary file 1 [file jfb-17-00322-s001.zip]

Archive with 1 entries (1 files):
- jfb-4322615-supplementary.pdf
